# Supplementary material for: SRSF2 is required for mRNA splicing during spermatogenesis
Source: BMC Biol. 2023 Oct 23;21:231. doi: 10.1186/s12915-023-01736-6 (PMC10591377; doi:10.1186/s12915-023-01736-6)
Supplement: Supplementary file 5 — Additional file 5: Table S1. Primer List. [file 12915_2023_1736_MOESM5_ESM.xlsx]

## Sheet: Sheet1
RT-PCR
Gene	Forward primer	Reverse primer
β-actin	GGCTGTATTCCCCTCCATCG	CCAGTTGGTAACAATGCCATGT
Sycp1	TGAGGGGAAGCTCACGGTT	CGAACAGTGTGAAGGGCTTTTG
Kit	CTCCCCCAACAGTGTATTCAC	TAGCCCGAAATCGCAAATCTT
Tex14	AATACGCCAAGCAAGGGAACT	ACATGGCCCAGTAATGCTGC
Tex15	TCATACCCACTGGTAACACAGC	GGCAAAACATCACTCAAACCTG
Tex16	CCTCAAGAGAGCGTTGGAAAA	CCCCTCATTGTCTAATCCCGTC
Hmgb2	GCTCGTTATGACAGGGAGATG	TTGCCCTTGGCACGGTATG
Setx	GTGGGTCTTCCACCATTGATG	CCACACACTCTAAGCAGTAGCA
Rnf114	CCCTTCAGCCGAGAAACATCC	GTGCTCCACGAGTCCTTCC
Ccdc36	CCTGATGGTTGAGTCAGTGAGA	TTCTGCTTGTCTAGCTGCACA
Piwil2	TTGGCCTCAAGCTCCTAGAC	GAACATGGACACCAAACCTACA
Amh	TGGCTGAAGTGATATGGGAGC	TAGCACCAAATAGCGGGTGTC
Dhh	GGACCTCGTACCCAACTACAA	CGATGGCTAGAGCGTTCACC
Gata4	CACGCTGTGGCGTCGTAAT	CTGGTTTGAATCCCCTCCTTC
Sox8	CCGGAGCGACTCAGACTCT	CCCTTCCAGCCTTAGCTCTTG
Inha	CCTTTTGCTGTTGACCCTACG	AGGCATCTAGGAATAGAGCCTTC
Nr5a1	GAATGGCCGACCAGACCTTTA	GCAGCTCGCTCCAACAGTT
Rara	TTCTTTCCCCCTATGCTGGGT	GGGAGGGCTGGGTACTATCTC
Kitl	CCCTGAAGACTCGGGCCTA	CAATTACAAGCGAAATGAGAGCC
Axl	ATGGCCGACATTGCCAGTG	CGGTAGTAATCCCCGTTGTAGA
Stag3	tcctcaggcagtgagtcttcc	gttccctgtgagtctctgtcat
Stra8	gccggacctcatggaatttga	tcacttcatgtgcagagatgatg
Atr	gaatgggtgaacaatactgctgg	tttggtagcatacactggcga
Hmga1	caagaataagggcgccgccaaGA	cctcctcttcctccttctccagTT
Dazl	atgtctgccacaacttctgag	ctgatttcggtttcatccatcct
Semiquantitative PCR
Stag3	ttgctccagctgctcagttac	tctcctgtgtctacagccttc
Stra8	tcctgcgtgttccacaagtg	gctgttgggattcccatcttgc
Atr	ctatagagccaaggagcctatc	gcttactctcagatggggactta
Dazl	tcctccttatccaagttcacca	tcagctcctggatcaacttcac
Gapdh	accacagtccatgccatcac	tccaccaccctgttgctgta
