# Supplementary material for: SRSF2 is required for mRNA splicing during spermatogenesis
Source: BMC Biol. 2023 Oct 23;21:231. doi: 10.1186/s12915-023-01736-6 (PMC10591377; doi:10.1186/s12915-023-01736-6)
Supplement: Supplementary file 6 — Additional file 6: Table S2. The top-10 enriched hexamers. [file 12915_2023_1736_MOESM6_ESM.xlsx]

## Sheet: Sheet1
CGTACG 69.20235466919107
CCCGTA 38.86076161631407
GTACGG 38.68265208215146
CCGTAC 35.73865820424375
TACGGG 34.19763101733087
GTCGCG 33.90789492810205
CCCCGT 31.332929173479272
GTTCGA 30.008080748997557
TCCCCG 29.258133381922622
CGCCGC 28.269647842471155
