# Supplementary material for: SRSF2 is required for mRNA splicing during spermatogenesis
Source: BMC Biol. 2023 Oct 23;21:231. doi: 10.1186/s12915-023-01736-6 (PMC10591377; doi:10.1186/s12915-023-01736-6)
Supplement: Supplementary file 7 — Additional file 7: Table S3. Binding genes and DEGs. [file 12915_2023_1736_MOESM7_ESM.xlsx]

## Sheet: Sheet1
Down&Binding genes	Up&Binding genes
Stag3	Amh
Stra8	Arhgef4
Tex16	Dhh
Top2a	Gpr56
Mtap7d2	Tyro3
Ccdc36	Apoe
Esx1	Gja1
Sycp1	Ltbp3
Tex101	Carhsp1
Atr	Bok
Cenpf	Abhd3
Cpeb1	Grem2
Hmgb2	Inhbb
1700001L05Rik	Etnk2
Tex14	D630023F18Rik
Fgfr3	2410006H16Rik
Jag2	Mfsd7c
Evpl	Inha
Tacc3	Sox8
Sdk1	Gata4
Scml2	Ccnd2
Nasp	Mgat4b
Pgm2l1	Tsc22d1
Dsn1	Ctsl
Nusap1	Ddr1
Dock3	BC034090
Kif20a	Ctnna2
Kit	Exoc3l
Gm17266	1700017B05Rik
Rabgap1l	Nr5a1
8030474K03Rik	Ly6e
Smc4	Dst
Cyld	Ptn
Ebf3	Ephx1
Tsc22d3	Lphn1
Depdc5	Lsr
Whsc1	Tmem86a
Nup93	Thra
Tex15	Sema6c
Nr6a1	Tulp2
Zfp518a	Ctsh
Piwil2	Mmp11
Prkag2	Clu
Macrod2	2022-09-11
Phtf1	Axl
Acer3	Cxxc5
Spint1	Kitl
Baz1a	Plxnc1
Ccdc92	Clybl
Tuba3a	Arhgef17
Recql4	Kctd14
Scube2	Acaa2
Adad2	Emid2
Esrp1	Ucp2
3110057O12Rik	Grhpr
Foxm1	Gm5067
Nsf	Antxr1
Wdr90	Neat1
Nup205	Abat
Paip2b	Zfp395
Gmds	Pdzd7
Tonsl	Klhl23
Tuba3b	Myo18a
Cbwd1	Gamt
Ccdc73	Pgap2
Taf15	Rgs3
Ttc39b	Rara
Pi4ka	Slain1
Tmem56	Zbed3
Dock9	Padi2
Med12	Atp1b2
Rbpms2	Fxyd1
Nup85	St3gal4
Aspm	Zyx
Mtmr7	Furin
Usp26	Aldh2
Rasa2	Rab13
Magi3	Cenpb
Kif27	Gm15500
Ccnb1	Ass1
Herc1	Dtx1
Hmga1	Cd302
Epn2	Camkk2
Ap1g1	Zc3h7b
Heatr1	Cradd
Stxbp5	Trak1
Zfp672	Zfp618
Srsf2	1500012F01Rik
Srgap2	Plxna1
Mcm6	Tmem63b
Col22a1	Dlg2
Cdca7	Cxcl12
Setx	Pqlc1
Fbln1	Me1
Hsp90aa1	Nedd9
Ncapd2	Mamld1
1200016B10Rik	Trib2
Gm12260	Nxnl2
Rbmxl2	Insl3
Ints10	Zdhhc14
Mcm10	Rims4
Hjurp	Tmco4
Arfgef2	Fam82a1
Abcb7	Foxo6
Atl1	Foxp4
2310035C23Rik	Basp1
Bai1	Slc7a1
Tcam1	Odz4
Ptpn12	Cd151
Rab3gap2	Zfp13
Kdm5a	Sall3
Ndrg4	Galnt10
Tatdn2	Rps6ka2
Rfx2	Plxdc2
Kif17	Spsb1
Nmd3	Mgam
Lpcat4	Grhl2
Prdm16	Sobp
Ccdc88c	Greb1
Ipmk	Aard
Clip1	Gm239
5830418K08Rik	Phf21b
Gpbp1l1	Lrp1
H1fx	Farp1
Nap1l1	2410004N09Rik
Cacybp	Hao2
Fnbp1l	K230010J24Rik
Otud4	Fat1
Zw10	Hist1h1c
Rtkn2	Hsd3b1
Cpne1	Nfia
Gsr	Islr2
Ctnnd2	Igfbp7
Med23	Srrm4
D930015E06Rik	Defb19
Palb2	Nfatc2
Usp47	Accn1
Myh10	Magi2
Alkbh5	Hist3h2a
Rbm4b	Zhx2
Smarca5	2700023E23Rik
Pspc1	Fam19a2
Mybl2	Lepr
Ptchd2	Samd4
Tcfcp2l1	Apoc1
2310057M21Rik	Hist2h2be
D2Ertd750e	Snhg12
Camta1	Gnas
Fam160a1	Sned1
Fibcd1	Erbb4
E2f8	Lass4
Arvcf	Hnmt
Cables2	Cachd1
Pold3	Flt3
Plch2	Igf1
Haus5	Dbx2
Dapk2	Cdk14
Sox3	Ntrk2
Dennd5b	Oca2
Helq	9830001H06Rik
Rnf114	Grip1
2410089E03Rik	BC018473
Plekha5	Lsamp
Fam78a	Pcdh9
Synj1	Cpa2
Kdm1b	Ly6c1
Pold1	Lamc2
Bend4	Col24a1
Bai2	Tmem117
Dtx2	Thrb
Tnrc6c	Rhod
Taf12	Rcan2
Ano1	Slc4a4
Acpl2	Aoah
Casz1	Barhl2
Epha8	U2
Ero1lb	Tshz2
Tubb2c	Bpifb4
Cep170	Atxn1
Hic2	Cacng4
Ncl	Gm14326
Igf2bp1	Gm14391
Shank2	Srrm3
Galnt14	Pcdh1
Zfp318	Rgs7
Foxn4	Snora31
Mdn1	Vav1
Jarid2
Smyd4
Klrg2
1700048O20Rik
Fn1
Rab39
Zbtb7c
Xylb
Adam15
Gm10644
Celf4
Gm5422
Nktr
Dnahc12
Rock1
5930416I19Rik
Abca16
Usp34
Prex1
Gm527
1700067K01Rik
Zfp800
Cpeb2
Prtg
Wdr17
Mtss1
Eef2k
Glis1
Ptprt
Grik3
Camk2b
Map3k9
Ston2
Pacrg
Fras1
Sh3kbp1
Bcl11b
Sh3rf3
Nrxn2
4930534B04Rik
Pkp1
Diap3
Polr2b
Cacna1b
4921531C22Rik
Spns2
Igfbp2
Prodh
Abcb9
1110005A03Rik
Slco1a5
Lct
Dab1
Gm12346
Gm4149
Rad51l1
Cspg5
Eml6
Tmem116
Adamts8
D430041D05Rik
Mmp17
Hist1h2ba
Lingo1
Cacna2d3
C1ql1
Ppp1r3d
Efna3
Stox1
Gm16378
4933425L06Rik
Tbr1
Nek11
Raph1
Gm20518
