# Supplementary material for: SRSF2 is required for mRNA splicing during spermatogenesis
Source: BMC Biol. 2023 Oct 23;21:231. doi: 10.1186/s12915-023-01736-6 (PMC10591377; doi:10.1186/s12915-023-01736-6)
Supplement: Supplementary file 8 — Additional file 8. Images of the original, uncropped gels/blots. [file 12915_2023_1736_MOESM8_ESM.zip]

Archive with 8 entries (7 files):
- Additional file 8.Images of the original, uncropped gelsblots/
- Additional file 8.Images of the original, uncropped gelsblots/Additional file 3 Fig. S3-Dazl.jpg
- Additional file 8.Images of the original, uncropped gelsblots/Fig 1C-delta.jpg
- Additional file 8.Images of the original, uncropped gelsblots/Fig 1C-flox.jpg
- Additional file 8.Images of the original, uncropped gelsblots/Fig 1E-ACTIN.jpg
- Additional file 8.Images of the original, uncropped gelsblots/Fig 1E-SR2.jpg
- Additional file 8.Images of the original, uncropped gelsblots/Fig 7E-Atr.jpg
- Additional file 8.Images of the original, uncropped gelsblots/Fig 7E-Stra8&stag3.jpg
