# Supplementary material for: SRSF2 is required for mRNA splicing during spermatogenesis
Source: BMC Biol. 2023 Oct 23;21:231. doi: 10.1186/s12915-023-01736-6 (PMC10591377; doi:10.1186/s12915-023-01736-6)
Supplement: Supplementary file 9 — Additional file 9. Individual data values. [file 12915_2023_1736_MOESM9_ESM.xlsx]

## Sheet: Fig 1
1D
Srsf2WT			Srsf2cKO
1	1	1	0.1359	0.1775	0.0861
1F
Srsf2WT			Srsf2cKO
0.875	1	0.75	0	0	0
1G
Srsf2WT			Srsf2cKO
15	16.8333	13	0	0	0

## Sheet: Fig 2
2B
Srsf2WT			Srsf2cKO
0.2241	0.1618	0.1706	0.034	0.0408	0.0345
2C
Srsf2WT			Srsf2cKO
0.009188	0.008619	0.008185	0.002418	0.001623	0.001416

## Sheet: Fig 6
6E
	Srsf2WT			Srsf2cKO
Axl	1	1	1	1.296	1.022	1.071
Gata4	1	1	1	1.292	1.2699	1.44
Sox8	1	1	1	1.713	1.249	1.289
Inha	1	1	1	1.889	1.268	1.467
Nr5a1	1	1	1	1.201	1.223	1.213
Rara	1	1	1	1.9247	1.332	1.756
Dhh	1	1	1	1.382	2.187	2.653
Kitl	1	1	1	2.3425	1.9633	2.468
Amh	1	1	1	2.101	2.425	4.333
6F
	Srsf2WT			Srsf2cKO
Sycp1	1	1	1	0.0697	0.0263	0.1282
Kit	1	1	1	0.225	0.1836	0.744
Ccdc36	1	1	1	0.1233	0.1424	0.2299
Hmgb2	1	1	1	0.0905	0.1347	0.3978
Tex14	1	1	1	0.3043	0.265	0.4687
Tex15	1	1	1	0.2767	0.1726	0.3303
Tex16	1	1	1	0.1202	0.0646	0.1545
Piwil2	1	1	1	0.3454	0.2466	0.206
Hmga1	1	1	1	0.3634	0.3035	0.5681
Setx	1	1	1	0.3629	0.4322	0.502
Rnf114	1	1	1	0.4715	0.5176	0.4495

## Sheet: Fig 7
7D
	Srsf2WT			Srsf2cKO
Stra8	1	1	1	0.0494	0.0539	0.1316
Stag3	1	1	1	0.1149	0.1855	0.4149
Atr	1	1	1	0.243	0.1574	0.2917
7E-Stra8
Srsf2cKO				Srsf2WT
0.694971	0.73744	0.638023	0.712412	0.430335	0.498375	0.447765	0.515618
0.305029	0.26256	0.361977	0.287588	0.569665	0.501625	0.552235	0.484382
7E-Stag3
Srsf2cKO				Srsf2WT
0.582934	0.668596	0.535365	0.616756	0.239154	0.285713	0.276611	0.294676
0.417066	0.331404	0.464635	0.383244	0.760846	0.714287	0.723389	0.705324
7E-Atr
Srsf2cKO				Srsf2WT
0.250977	0.333518	0.249024	0.215043	0.112787	0.172611	0.096064	0.097003
0.749023	0.666482	0.750976	0.784957	0.887213	0.827389	0.903936	0.902997

## Sheet: Fig S3
S3B
Srsf2WT			Srsf2cKO
1	1	1	0.3797	0.278	0.2706
S3C
Srsf2cKO				Srsf2WT
0.554971	0.65967	0.489869	0.579183	0.058839	0.117331	0.145048	0.150456
0.445029	0.34033	0.510131	0.420817	0.941161	0.882669	0.854952	0.849544
